# Supplementary material for: NEK6 Regulates Redox Balance and DNA Damage Response in DU-145 Prostate Cancer Cells
Source: Cells. 2023 Jan 7;12(2):256. doi: 10.3390/cells12020256 (PMC9856815; doi:10.3390/cells12020256)
Supplement: Supplementary file 1 [file cells-12-00256-s001.zip]

Archive with 1 entries (1 files):
- cells-2026683-supplementary.pdf
